# Supplementary material for: Beyond Fixation: Persistent Genetic Variation Under Intense Selection
Source: bioRxiv. 2026 Jun 5:2026.03.02.706684. Originally published 2026 Mar 4. Preprint. [Version 3] doi: 10.64898/2026.03.02.706684 (PMC13001513; doi:10.64898/2026.03.02.706684)
Supplement: Supplement 2 [file media-2.xlsx]

## Sheet: Table S1 - Population Key
Table S1. Population Key
Drosophila Experimental Evolution — Population Scheme
FOUNDER A-TYPES (10 populations)							FOUNDER C-TYPES (10 populations)
ACO (1–5)			AO (1–5)				CO (1–5)			nCO (1–5)
Replicate	Generation Cycle	Selection Regime	Replicate	Generation Cycle	Selection Regime		Replicate	Generation Cycle	Selection Regime	Replicate	Generation Cycle	Selection Regime
ACO1 (A-type1 )	10-day	A-type	AO1	10-day	A-type		CO1	28-day	C-type	nCO1	28-day	C-type
ACO2	10-day	A-type	AO2	10-day	A-type		CO2	28-day	C-type	nCO2	28-day	C-type
ACO3	10-day	A-type	AO3	10-day	A-type		CO3	28-day	C-type	nCO3	28-day	C-type
ACO4	10-day	A-type	AO4	10-day	A-type		CO4	28-day	C-type	nCO4	28-day	C-type
ACO5	10-day	A-type	AO5	10-day	A-type		CO5	28-day	C-type	nCO5	28-day	C-type
C→A TRAJECTORY (10 populations derived from C-type founders)							A→C TRAJECTORY (10 populations derived from A-type founders)
AnCO (1–5)			nACO (1–5)				CACO (1–5)			CAO (1–5)
Replicate	Derived From	Current Regime	Replicate	Derived From	Current Regime		Replicate	Derived From	Current Regime	Replicate	Derived From	Current Regime
AnCO1	nCO1	A-type (C→A)	nACO1	CO1	A-type (C→A)		CACO1	ACO1	C-type (A→C)	CAO1	AO1	C-type (A→C)
AnCO2	nCO2	A-type (C→A)	nACO2	CO2	A-type (C→A)		CACO2	ACO2	C-type (A→C)	CAO2	AO2	C-type (A→C)
AnCO3	nCO3	A-type (C→A)	nACO3	CO3	A-type (C→A)		CACO3	ACO3	C-type (A→C)	CAO3	AO3	C-type (A→C)
AnCO4	nCO4	A-type (C→A)	nACO4	CO4	A-type (C→A)		CACO4	ACO4	C-type (A→C)	CAO4	AO4	C-type (A→C)
AnCO5	nCO5	A-type (C→A)	nACO5	CO5	A-type (C→A)		CACO5	ACO5	C-type (A→C)	CAO5	AO5	C-type (A→C)
NAMING CONVENTION KEY
Prefix / Letter			Meaning							Example
First letter = A			Population currently under A-type (early-reproduction, 10-day) selection							ACO, AO, AnCO, nACO
First letter = C			Population currently under C-type (late-reproduction, 28-day) selection							CO, nCO, CACO, CAO
First letter = n			"New" version of an existing lineage derived at a later date							nCO (new CO), nACO (new ACO)
ACO / AO			Original A-type founder lineages							ACO1–5, AO1–5
CO / nCO			Original C-type founder lineages							CO1–5, nCO1–5
AnCO			C→A trajectory: derived from nCO, now under A-type selection							ANCO1–5
NACO			C→A trajectory: new ACO derived from CO, now under A-type selection							NACO1–5
CACO			A→C trajectory: derived from ACO, now under C-type selection							CACO1–5
CAO			A→C trajectory: derived from AO, now under C-type selection							CAO1–5
O			Population history as an O-type day 70 regieme							The "O" of CO

## Sheet: Table S2 - C2019vsA2019
Table S2. Mortality - C2019vsA2019
value	lower	higher	p.value	day	Std.Error	sig
-2.26686	-2.61746	-1.91626	1.42571e-11	14	0.152038	TRUE
-2.72284	-3.0784	-2.36727	2.26518e-12	17	0.154191	TRUE
-3.03373	-3.56092	-2.50654	9.83148e-11	20	0.228617	TRUE
-3.66482	-4.10404	-3.22559	1.87661e-13	23	0.19047	TRUE
-4.13928	-4.54961	-3.72896	6.98988e-15	26	0.17794	TRUE
-4.4617	-4.90092	-4.02249	6.18806e-15	29	0.190466	TRUE
-4.67076	-5.14159	-4.19994	9.35728e-15	32	0.204173	TRUE
-4.6618	-4.99472	-4.32888	2.1818e-17	35	0.14437	TRUE
-4.24425	-4.64171	-3.84679	2.58525e-15	38	0.172359	TRUE
-3.99989	-4.41011	-3.58967	1.26411e-14	41	0.177893	TRUE

## Sheet: Table S3 - C2020vsA2020
Table S3. Mortality - C2020vsA2020
value	lower	higher	p.value	day	Std.Error	sig
-2.40179	-2.72219	-2.0814	1.17391e-12	14	0.138938	TRUE
-2.74622	-3.00639	-2.48605	3.16635e-15	17	0.112824	TRUE
-3.27465	-3.5858	-2.9635	3.33359e-15	20	0.13493	TRUE
-3.71938	-4.05822	-3.38054	1.595e-15	23	0.146938	TRUE
-4.03115	-4.45048	-3.61181	1.61826e-14	26	0.181845	TRUE
-4.36658	-4.86723	-3.86594	8.74175e-14	29	0.217106	TRUE
-4.55586	-5.00559	-4.10613	6.49582e-15	32	0.195027	TRUE
-4.50506	-4.96497	-4.04515	1.16693e-14	35	0.199441	TRUE
-4.15266	-4.59953	-3.70579	2.91627e-14	38	0.193785	TRUE
-3.39709	-3.88178	-2.9124	3.6743e-12	41	0.210185	TRUE

## Sheet: Table S4 - C2023vsA2023
Table S4. Mortality - C2023vsA2023
value	lower	higher	p.value	day	Std.Error	sig
-1.95188	-2.39814	-1.50562	7.82561e-09	14	0.193522	TRUE
-2.36358	-2.76634	-1.96082	7.12192e-11	17	0.174657	TRUE
-2.97519	-3.37768	-2.5727	1.49057e-12	20	0.17454	TRUE
-3.47923	-3.86534	-3.09313	4.9727e-14	23	0.167435	TRUE
-4.24234	-4.69411	-3.79056	2.43222e-14	26	0.195911	TRUE
-4.48609	-4.93021	-4.04197	2.44517e-14	29	0.192591	TRUE
-4.50874	-4.87034	-4.14715	1.69534e-16	32	0.156805	TRUE
-4.56343	-5.14243	-3.98443	1.42102e-12	35	0.251084	TRUE
-4.55819	-5.08558	-4.03079	1.02304e-13	38	0.228706	TRUE
-4.50614	-5.0154	-3.99687	6.81702e-14	41	0.220844	TRUE
-3.96434	-4.52539	-3.40329	3.20334e-12	44	0.243301	TRUE

## Sheet: Table S5 - A2020vsA2019
Table S5. Mortality - A2020vsA2019
value	lower	higher	p.value	day	Std.Error	sig
-0.277287	-0.6181	0.0635251	0.0816345	14	0.147793	FALSE
0.0417464	-0.232065	0.315558	0.730387	17	0.118739	FALSE
0.173904	-0.196227	0.544035	0.29691	20	0.160507	FALSE
0.00963127	-0.27497	0.294233	0.938902	23	0.123418	FALSE
-0.137199	-0.416846	0.142448	0.276911	26	0.121269	FALSE
-0.301253	-0.567323	-0.0351837	0.0205353	29	0.115381	FALSE
-0.225956	-0.474775	0.0228634	0.0549281	32	0.107901	FALSE
-0.388256	-0.623648	-0.152865	0.00193724	35	0.102078	TRUE
-0.224265	-0.552513	0.103983	0.137462	38	0.142345	FALSE
0.0695932	-0.249411	0.388597	0.625808	41	0.138336	FALSE

## Sheet: Table S6 - A2019vsA2023
Table S6. Mortality - A2019vsA2023
value	lower	higher	p.value	day	Std.Error	sig
0.587535	0.360956	0.814113	1.68432e-06	14	0.0982559	TRUE
0.506717	0.311571	0.701863	1.6471e-06	17	0.0846251	TRUE
0.396911	0.0770954	0.716726	0.00773766	20	0.138688	FALSE
0.280454	0.0472928	0.513614	0.00958956	23	0.10111	FALSE
-0.0374396	-0.254836	0.179957	0.694176	26	0.0942743	FALSE
-0.0996692	-0.325847	0.126509	0.317947	29	0.0980821	FALSE
-0.054085	-0.261838	0.153668	0.55295	32	0.0900923	FALSE
0.00401379	-0.207833	0.215861	0.96545	35	0.0918675	FALSE
0.138354	-0.17396	0.450668	0.31574	38	0.135435	FALSE
0.122947	-0.246997	0.492892	0.451597	41	0.160427	FALSE

## Sheet: Table S7 - A2020vsA2023
Table S7. Mortality - A2020vsA2023
value	lower	higher	p.value	day	Std.Error	sig
-0.873727	-1.20064	-0.546814	2.46316e-05	14	0.141766	TRUE
-0.517903	-0.746672	-0.289133	0.000129645	17	0.0992062	TRUE
-0.26297	-0.559467	0.0335267	0.0601013	20	0.128576	FALSE
-0.274183	-0.509177	-0.0391885	0.0175785	23	0.101905	FALSE
-0.0735322	-0.340758	0.193694	0.535961	26	0.115883	FALSE
-0.289213	-0.533319	-0.0451069	0.0162038	29	0.105857	FALSE
-0.25009	-0.46041	-0.0397698	0.0158911	32	0.0912055	FALSE
-0.387773	-0.654181	-0.121366	0.00470241	35	0.115528	TRUE
-0.348488	-0.617991	-0.0789853	0.00990144	38	0.11687	FALSE
-0.0479668	-0.36732	0.271386	0.734221	41	0.138488	FALSE

## Sheet: Table S8 - C2019vsC2023
Table S8. Mortality - C2019vsC2023
value	lower	higher	p.value	day	Std.Error	sig
0.450725	0.0349344	0.866516	0.0223195	14	0.180308	FALSE
0.492821	0.152778	0.832864	0.00386268	17	0.14746	FALSE
0.184518	-0.196224	0.565261	0.278453	20	0.165109	FALSE
0.205293	-0.193728	0.604313	0.250881	23	0.173036	FALSE
0.0754707	-0.372626	0.523568	0.702284	26	0.194318	FALSE
-0.00518764	-0.53545	0.525074	0.982249	29	0.229948	FALSE
0.059446	-0.454315	0.573207	0.792639	32	0.222793	FALSE
0.160751	-0.323859	0.645362	0.454226	35	0.210152	FALSE
0.228893	-0.264469	0.722254	0.29882	38	0.213946	FALSE
0.70831	0.225239	1.19138	0.00332709	41	0.209484	FALSE
0.164461	-0.437473	0.766394	0.536581	44	0.261029	FALSE
-0.154428	-0.691265	0.38241	0.515514	47	0.2328	FALSE
-0.0984532	-0.61142	0.414514	0.663336	50	0.222448	FALSE
-0.349806	-0.82661	0.126997	0.107923	53	0.206766	FALSE
-0.212749	-0.638901	0.213403	0.264701	56	0.184801	FALSE
-0.18378	-0.674131	0.306571	0.398809	59	0.212641	FALSE
-0.0664805	-0.486283	0.353323	0.719232	62	0.182048	FALSE
-0.00514199	-0.352637	0.342353	0.973155	65	0.150691	FALSE
-0.223542	-0.506545	0.0594607	0.0851936	68	0.122724	FALSE
-0.431449	-0.737238	-0.125659	0.00441011	71	0.132606	FALSE
-0.3176	-0.696817	0.0616169	0.0693461	74	0.164448	FALSE
-0.233526	-0.61437	0.147318	0.174427	77	0.165153	FALSE
-0.13619	-0.642347	0.369967	0.542726	80	0.219495	FALSE

## Sheet: Table S9 - C2020vsC2019
Table S9. Mortality - C2020vsC2019
value	lower	higher	p.value	day	Std.Error	sig
0.0496075	-0.378483	0.477698	0.792336	14	0.185642	FALSE
0.362695	-0.0808611	0.806251	0.0765546	17	0.192348	FALSE
0.254273	-0.191972	0.700518	0.205356	20	0.193515	FALSE
0.171478	-0.214622	0.557577	0.319327	23	0.167432	FALSE
-0.238908	-0.718498	0.240682	0.265701	26	0.207974	FALSE
-0.382733	-0.807935	0.042469	0.0534107	29	0.184389	FALSE
-0.13723	-0.548912	0.274453	0.452051	32	0.178526	FALSE
-0.293597	-0.857738	0.270543	0.24655	35	0.24464	FALSE
-0.508877	-1.05351	0.0357535	0.0449841	38	0.236179	FALSE
-0.448705	-0.992416	0.0950054	0.0731508	41	0.23578	FALSE
-0.563966	-1.14343	0.0154963	0.0376206	44	0.251284	FALSE
-0.61322	-1.04287	-0.183571	0.0040588	47	0.186317	FALSE
-0.553645	-1.08834	-0.0189524	0.0281251	50	0.23187	FALSE
-0.556552	-0.999074	-0.11403	0.00954085	53	0.1919	FALSE
-0.341312	-0.645222	-0.0374012	0.0184916	56	0.131791	FALSE
-0.279294	-0.67486	0.116272	0.120863	59	0.171538	FALSE
-0.31585	-0.629683	-0.00201683	0.0322383	62	0.136094	FALSE
-0.132209	-0.48054	0.216121	0.392969	65	0.151054	FALSE
-0.370632	-0.602503	-0.13876	0.00169057	68	0.100551	TRUE
-0.557127	-0.800946	-0.313309	5.2033e-05	71	0.105732	TRUE
-0.372757	-0.657371	-0.0881431	0.00735558	74	0.123423	FALSE
-0.499618	-0.775136	-0.2241	0.000560615	77	0.119479	TRUE
-0.427923	-0.801399	-0.0544459	0.0165603	80	0.161958	FALSE

## Sheet: Table S10 - C2020vsC2023
Table S10. Mortality - C2020vsC2023
value	lower	higher	p.value	day	Std.Error	sig
-0.401118	-0.79696	-0.00527471	0.0415705	14	0.171657	FALSE
-0.141467	-0.517142	0.234208	0.405552	17	0.162912	FALSE
0.0668211	-0.308173	0.441815	0.689803	20	0.162616	FALSE
-0.0710584	-0.422966	0.28085	0.652538	23	0.152605	FALSE
-0.312367	-0.725867	0.101132	0.109359	26	0.179314	FALSE
-0.294062	-0.704231	0.116107	0.14226	29	0.17787	FALSE
-0.235256	-0.636581	0.166069	0.1995	32	0.174035	FALSE
-0.757704	-1.12907	-0.38634	0.000411488	35	0.161042	TRUE
-0.604599	-0.887977	-0.321222	0.000225728	38	0.122887	TRUE
-1.26214	-1.58877	-0.935498	3.82217e-07	41	0.141647	TRUE
-0.833342	-1.27514	-0.391547	0.000666333	44	0.191584	TRUE
-0.643954	-0.968311	-0.319597	0.000429976	47	0.140658	TRUE
-0.712119	-1.06386	-0.360382	0.000362033	50	0.152531	TRUE
-0.305289	-0.624113	0.0135358	0.0444203	53	0.138258	FALSE
-0.132746	-0.41364	0.148148	0.294214	56	0.12181	FALSE
-0.105156	-0.379573	0.169262	0.391807	59	0.119001	FALSE
-0.335361	-0.551763	-0.118959	0.00305413	62	0.0938429	FALSE
-0.15292	-0.407299	0.10146	0.187352	65	0.110312	FALSE
-0.146907	-0.336852	0.0430378	0.0961882	68	0.0823696	FALSE
-0.172168	-0.463422	0.119086	0.194361	71	0.126303	FALSE
-0.190779	-0.459186	0.0776286	0.12347	74	0.116395	FALSE
-0.304217	-0.580967	-0.0274658	0.0238058	77	0.120013	FALSE
-0.592047	-0.885336	-0.298758	0.00037154	80	0.127185	TRUE
-0.406012	-0.653291	-0.158732	0.00226573	83	0.107233	FALSE
-0.316235	-0.628657	-0.00381256	0.0350046	86	0.135482	FALSE

[truncated: 15 more sheets: Table S11 - NewA2020vsA2020, Table S12 - NewA2020vsC2020, Table S13 - NewC2020vsA2020, Table S14 - NewC2020vsC2020, Table S15 - NewA2023vsA2023, Table S16 - NewA2023vsC2023, Table S17 - NewC2023vsA2023, Table S18 - NewC2023vsC2023, Table S19 - Pupation 2019, Table S20 - Pupation 2024, Table S21 - MixedEffect PC's, Table S22. A-type Founder Ne, Table S23. Hidden Reservoir Sum, Table S24 - Top 100 SNPs, Table S25. Sequencing Statistic]
